# Supplementary material for: A new species of Caligus (Copepoda, Siphonostomatoida) from the plankton of the Caribbean coast of Venezuela with a key to species
Source: Zookeys. 2012 Jun 14;(201):59–71. doi: 10.3897/zookeys.201.3099 (PMC3385849; doi:10.3897/zookeys.201.3099)
Supplement: XML Treatment for Caligus evelynae [file zookeys.201.3099-treatment1.xml]

<!DOCTYPE tp:taxon-treatment
  PUBLIC "-//TaxonX//DTD Taxonomic Treatment Publishing DTD v0 20100105//EN" "tax-treatment-NSO.dtd">
<tp:taxon-treatment xmlns:tp="http://www.plazi.org/taxpub"><tp:treatment-meta><mixed-citation publication-type="journal"><person-group><name><surname>Suárez-Morales</surname><given-names>Eduardo</given-names></name><name><surname>Camisotti</surname><given-names>Humberto</given-names></name><name><surname>Martín</surname><given-names>Alberto</given-names></name></person-group><article-title>A new species of 
                    <italic>Caligus</italic> (Copepoda, Siphonostomatoida) from the plankton of the Caribbean coast of Venezuela with a key to species
                </article-title><source>Zookeys</source><day>14</day><month>6</month><year>2012</year><volume>2012</volume><issue>201</issue><fpage>59</fpage><lpage>71</lpage><pub-id pub-id-type="doi">10.3897/zookeys.201.3099</pub-id></mixed-citation></tp:treatment-meta><tp:nomenclature><tp:taxon-name>
                            <tp:taxon-name-part taxon-name-part-type="genus">Caligus</tp:taxon-name-part>
                            <tp:taxon-name-part taxon-name-part-type="species">evelynae</tp:taxon-name-part>
                        <object-id xmlns:xlink="http://www.w3.org/1999/xlink" xlink:type="simple">urn:lsid:zoobank.org:act:40EC2919-0E77-4150-B670-C74AC8C3CD0A</object-id>
								<object-id xmlns:xlink="http://www.w3.org/1999/xlink" xlink:type="simple">http://species-id.net/wiki/Caligus_evelynae</object-id>
								</tp:taxon-name><tp:taxon-status xmlns:xlink="http://www.w3.org/1999/xlink" xlink:type="simple">sp. n.</tp:taxon-status><xref ref-type="fig" rid="F1">Figs 1</xref><xref ref-type="fig" rid="F2"/><xref ref-type="fig" rid="F3">–3</xref></tp:nomenclature><tp:treatment-sec sec-type="Material examined"><title>Material examined.</title><p>Holotype female, collected February 21, 2011 by D. Arocha, D. Querales and F. Cancines, Bay of Amuay, Venezuela. Specimen undissected, ethanol-preserved, vial (ECO-CHZ-07565). Allotype male, same date, collector, and site, undissected, ethanol-preserved, vial (ECO-CHZ-07566).</p></tp:treatment-sec><tp:treatment-sec sec-type="Type locality"><title>Type locality.</title><p>Bay of Amuay, Venezuelan Caribbean, <named-content xmlns:xlink="http://www.w3.org/1999/xlink" content-type="dwc:verbatimCoordinates" xlink:type="simple">11°46'32"N, 70°13'51"W</named-content>, plankton.</p></tp:treatment-sec><tp:treatment-sec sec-type="Host"><title>Host.</title><p>Unknown.</p></tp:treatment-sec><tp:treatment-sec sec-type="Description"><title>Description of female.</title><p>Body shape as shown in <xref ref-type="fig" rid="F1">Fig. 1A</xref>, with cephalic shield ellipsoidal with curved lateral margins. Total length 2.55 mm, greatest width 1.1 mm (measured at widest part of cephalothorax). Cephalothorax comprises more than half total length (1.33 mm). Genital complex longer than wide (1.2 x 0.71 mm) with irregularly undulated outer margins and rugged ventral and dorsal surfaces; posterolateral region protruding posteriorly. Abdomen subquadrate, about as long as wide, genital complex approximately 3.4 times longer than abdomen. Caudal rami subrectangular about 1.2 times longer than wide, armed with 3 long terminal, one small outer and one small inner pinnate setae (<xref ref-type="fig" rid="F2">Fig. 2I</xref>). Lunules spaced by the length of about 1.5 times the lunule diameter.</p><fig id="F1" position="float" orientation="portrait"><label>Figure 1.</label><caption><p><italic><tp:taxon-name>Caligus evelynae</tp:taxon-name></italic> sp.n., adult female from Venezuela: <bold>A</bold> habitus, dorsal view <bold>B</bold> sternal furca, ventral view <bold>C</bold> antennule <bold>D</bold> antenna <bold>E</bold> postantennal process (<bold>b</bold>) and maxillule (<bold>a</bold>) <bold>F</bold> maxilla <bold>G</bold> detail of calamus and canna <bold>H</bold> maxilliped <bold>I</bold> genital complex and abdomen, ventral view. Scale bars: <bold>A, I</bold>=0.5 mm, <bold>B–F, H</bold> =0.1 mm, <bold>G</bold>=0.05 mm.</p></caption><graphic xmlns:xlink="http://www.w3.org/1999/xlink" xlink:href="ZooKeys-201-059-g001.jpg" position="float" orientation="portrait" xlink:type="simple"/></fig><fig id="F2" position="float" orientation="portrait"><label>Figure 2.</label><caption><p><italic><tp:taxon-name>Caligus evelynae</tp:taxon-name></italic> sp.n., adult female from Venezuela: <bold>A</bold> first leg <bold>B</bold> detail of distal elements of first leg <bold>C</bold> second leg <bold>D</bold> detail of exopodal segments of second leg <bold>E</bold> third leg <bold>F</bold> fourth leg <bold>G</bold> detail of terminal elements of fourth leg <bold>H</bold> fifth leg <bold>I</bold> caudal ramus, dorsal. Scale bars: <bold>A,C, F, E</bold>=0.1 mm, <bold>B, D, G, H, I</bold>=0.025 mm.</p></caption><graphic xmlns:xlink="http://www.w3.org/1999/xlink" xlink:href="ZooKeys-201-059-g002.jpg" position="float" orientation="portrait" xlink:type="simple"/></fig><p>Antennule (<xref ref-type="fig" rid="F1">Fig. 1C</xref>) with the usual structure found in <italic><tp:taxon-name>Caligus</tp:taxon-name></italic>, 2-segmented, proximal segment distinctly longer than distal segment, armed with 22 plumose setae. Distal segment bearing 12 setae (1 of which is subdistal) plus two aesthetascs.</p><p>Antenna (<xref ref-type="fig" rid="F1">Fig. 1D</xref>) claw recurved at right angle near tip with small, proximal accessory process; posterior process heavily sclerotized, pointed, but not sharply so. Postantennal process (<xref ref-type="fig" rid="F1">Fig. 1Eb</xref>) sickle-shaped, with rounded tip, with two basal papillae, proximalmost armed with three setae, the other with a single, branched seta. Another papilla with two setae located nearby on sternum.</p><p>Maxillule represented by bluntly pointed subtriangular process and basal papilla bearing three small setae (<xref ref-type="fig" rid="F1">Fig. 1Ea</xref>). Maxilla (<xref ref-type="fig" rid="F1">Figs 1F, G</xref>) 2-segmented, brachiform; proximal segment (lacertus) unarmed; distal segment (brachium) slender, with subdistal flabellum on outer margin. Terminal elements, calamus and canna unequally long, the latter about half the length of the former. Maxilliped (<xref ref-type="fig" rid="F1">Fig. 1H</xref>) robust, without protrusions in basal region; subchela about one-half length of basal segment. Terminal claw slightly shorter than shaft, armed with short proximal seta.</p><p><!--PageBreak-->Sternal furca (<xref ref-type="fig" rid="F1">Fig. 1B</xref>) tines slightly incurved, membranous on outer margin and longer than base. Leg 1 (<xref ref-type="fig" rid="F2">Fig. 2A</xref>) coxa with patch of very fine spinules in addition to long setulated outer seta and short inner seta. Mammiliform papilla on distal position of se<!--PageBreak-->gment. First exopodal segment with row of short hair-like elements. Last exopod segment bearing 3 medial pinnate setae and 2 terminal spines, each with accessory process, with additional medial distal seta; usual small seta on outer terminal corner not seen (<xref ref-type="fig" rid="F2">Fig. 2B</xref>).</p><p><!--PageBreak-->Leg 2 (<xref ref-type="fig" rid="F2">Fig. 2C</xref>) coxa small, with long plumose seta on inner margin and setule-bearing papilla on middle-outer surface. Basipodite robust, with small seta on outer edge and a setule-bearing papilla on middle inner margin. First exopodal segment<!--PageBreak--> bearing spine reaching across second segment to proximal margin of third segment; second segment with much shorter spine recurved on outer margin, spine reaching to middle of last segment. Distal segment with short spine on outer margin plus one short setule. Terminal spine sclerotized, articulated, as long as distal segment (<xref ref-type="fig" rid="F2">Fig. 2D</xref>). All setae on medial margins of all segments pinnate.</p><p>Leg 3 (<xref ref-type="fig" rid="F2">Fig. 2E</xref>) exopod first segment with stout, slightly recurved, terminal spine with thin flange on outer lateral margin nearly reaching to third segment; setae as in figure and typical of genus; second endopodal segment with single inner pinnate seta, second segment with 6 pinnate setae.</p><p>Leg 4 (<xref ref-type="fig" rid="F2">Figs 2 F, G</xref>) uniramous, brachiform; exopod 2-segmented. Protopod with short plumose seta in distal outer margin. First exopodal segment with terminal seta not reaching base of middle lateral seta of last segment. Second exopodal segment bearing 3 unequally long setae, outermost shortest and medial longest; each with pecten at base.</p><p>Armature of rami of legs 1–4 as follows (Roman numerals indicating spines and Arabic numerals, setae):</p><table-wrap position="float" orientation="portrait"><table><tr><td rowspan="1" colspan="1">exopod</td><td rowspan="1" colspan="1">endopod</td><td rowspan="1" colspan="1"/></tr><tr><td rowspan="1" colspan="1">Leg 1</td><td rowspan="1" colspan="1">1-0; III, 4</td><td rowspan="1" colspan="1">vestigial</td></tr><tr><td rowspan="1" colspan="1">Leg 2</td><td rowspan="1" colspan="1">I-1; I-1; II, 5</td><td rowspan="1" colspan="1">0-1; 0-2; 6</td></tr><tr><td rowspan="1" colspan="1">Leg 3</td><td rowspan="1" colspan="1">I-0; I-1; III, 4</td><td rowspan="1" colspan="1">0-1; 6</td></tr><tr><td rowspan="1" colspan="1">Leg 4</td><td rowspan="1" colspan="1">I-0; I, III</td><td rowspan="1" colspan="1">absent</td></tr></table></table-wrap><p><!--PageBreak-->Leg 5 represented by two small papillae on posterolateral corner of genital complex, one armed with two setae, the other with one seta (arrowed in <xref ref-type="fig" rid="F1">Fig. 1A</xref>, <xref ref-type="fig" rid="F2">Fig. 2H</xref>).</p></tp:treatment-sec><tp:treatment-sec sec-type="Description"><title>Description of male.</title><p>Body (<xref ref-type="fig" rid="F3">Fig. 3A</xref>) larger than female, 3.1 mm long excluding setae on caudal rami. Cephalothoracic shield roughly ovoid in shape, 1.78 mm long and 1.35 mm wide (excluding marginal hyaline membranes: 0.07 mm). Frontal plates well developed and carrying moderately large lunules separated by 1.5 the diameter of a lunule; free margin of thoracic zone projecting slightly beyond tips of lateral zones; sinuses moderately deep. Fourth pediger separated from genital complex, roughly hexagonal in shape, about twice longer than wide. Genital somite subrectangular. Abdomen 1mm long, represented by two somites; proximal somite subquadrate, anal somite distinctly longer than wide. Caudal ramus subrectangular, slightly longer than wide, bearing 3 short (one inner, two outer) setae, and 3 long terminal setae. Inner margin naked.</p><fig id="F3" position="float" orientation="portrait"><label>Figure 3.</label><caption><p><italic><tp:taxon-name>Caligus evelynae</tp:taxon-name></italic> sp.n., adult male from Venezuela: <bold>A</bold> habitus, dorsal view <bold>B</bold> antenna <bold>C</bold> detail of distal part of antenna <bold>D</bold> sternal furca, ventral view <bold>E</bold> postantennal process and maxillule <bold>F</bold> maxilla <bold>G</bold> detail of calamus and canna <bold>H</bold> maxilliped I fourth leg, detail of distal elements <bold>J</bold> fifth and sixth legs <bold>K</bold> first leg, distal segment of exopod. Scale bars: <bold>A</bold>=0.5 mm, <bold>B,D–F, H</bold>=0.1 mm, <bold>C, G, I, J</bold>=0.03 mm; <bold>K</bold>=0.07 mm.</p></caption><graphic xmlns:xlink="http://www.w3.org/1999/xlink" xlink:href="ZooKeys-201-059-g003.jpg" position="float" orientation="portrait" xlink:type="simple"/></fig><p>Antennule as in female.</p><p>Antenna (<xref ref-type="fig" rid="F3">Fig. 3B, C</xref>) 3-segmented; proximal segment slender, unarmed, second segment largest, armed with 3 corrugated pads, 1 along inner margin, 2 transverse on outer surface; terminal segment smallest, armed with single basal seta and short, robust hook.</p><p>Sternal furca as in female, tines slightly more robust (<xref ref-type="fig" rid="F3">Fig. 3D</xref>). Postantennal process short, distally truncate, armed with one proximal and two medial setae (<xref ref-type="fig" rid="F3">Fig. 3E</xref>).</p><p>Maxillule (<xref ref-type="fig" rid="F3">Fig. 3E</xref>) longer than in female, comprising distally blunt dentiform process bearing basal papilla armed with one short and two long setal elements.</p><p>Maxilla (<xref ref-type="fig" rid="F3">Fig. 3F, G</xref>) 2-segmented; proximal segment (lacertus) unarmed, slightly shorter than brachium; distal segment (brachium) with subterminal hyaline membrane and two terminal unequal elements (canna about half as long as calamus).</p><p>Maxilliped (<xref ref-type="fig" rid="F3">Fig. 3H</xref>) 3-segmented, robust, first segment with medial cylindrical protuberance; second and third segments forming a subchela with subterminal seta.</p><p>Leg 1 (<xref ref-type="fig" rid="F3">Fig. 3K</xref>), 2, 3, and 4 as in female, except for relatively shorter outermost terminal claw (<xref ref-type="fig" rid="F3">Fig. 3I</xref>).</p><p>Leg 5 (<xref ref-type="fig" rid="F3">Fig. 3J</xref>) located on middle of lateral margin of genital complex, represented by two papillae, one (proximalmost) armed with short seta and the other with two short, slender setae. Leg 6 (<xref ref-type="fig" rid="F3">Fig. 3J</xref>) represented by single papilla armed with two short, pinnate seta.</p></tp:treatment-sec><tp:treatment-sec sec-type="Etymology"><title>Etymology.</title><p>The new species is named after Dr. Evelyn Zoppi de Roa, an esteemed Venezuelan researcher who pioneered much of the zooplankton research in this country and has lead new generations of planktologists during her long career.</p></tp:treatment-sec><tp:treatment-sec sec-type="Remarks"><title>Remarks.</title><p>This species is closely related to other two species of <italic><tp:taxon-name>Caligus</tp:taxon-name></italic> described from the Northwestern tropical Atlantic: <italic><tp:taxon-name>Caligus ocyurus</tp:taxon-name></italic> Cressey, 1991and <italic><tp:taxon-name>Caligus xystercus</tp:taxon-name></italic> Cressey, 1991, they all share a longer than wide genital complex, a relatively short abdomen, a similar structure and armature of legs 1 with three inner setae on the last segment and four distal elements, two of them with accessory spines. They have also a fourth leg armed with 5 spines; the three terminal spiniform elements are of different lengths, the outermost being longest. <xref ref-type="bibr" rid="B4">Cressey (1991)</xref> distinguished <italic><tp:taxon-name>Caligus ocyurus</tp:taxon-name></italic> from <italic><tp:taxon-name>Caligus xystercus</tp:taxon-name></italic> by the proportions of the caudal rami and the abdomen; these structures are not longer than wide in <italic><tp:taxon-name>Caligus xystercus</tp:taxon-name></italic>, as it occurs in <italic><tp:taxon-name>Caligus ocyurus</tp:taxon-name></italic>. Also, the postantennal process of <italic><tp:taxon-name>Caligus ocyurus</tp:taxon-name></italic> is much stouter and broader at the tip than in <italic><tp:taxon-name>Caligus xystercus</tp:taxon-name></italic>. The new species has a postantennal process as in <italic><tp:taxon-name>Caligus xystercus</tp:taxon-name></italic>, not spatulate or particularly wide distally as in <italic><tp:taxon-name>Caligus ocyurus</tp:taxon-name></italic>. In <italic><tp:taxon-name>Caligus xystercus</tp:taxon-name></italic> the caudal rami are equally long as wide and in <italic><tp:taxon-name>Caligus ocyurus</tp:taxon-name></italic> they are twice as long as they are wide, whereas they are 1.5 times longer than wide in <italic><tp:taxon-name>Caligus evelynae</tp:taxon-name></italic>. The new species shares with <italic><tp:taxon-name>Caligus ocyurus</tp:taxon-name></italic> a claw-like terminal segment of the male antenna, a relatively short outermost distal seta of the second exopodal segment of leg 1, and the female is smaller than the male. The new species can be readily distinguished from <italic><tp:taxon-name>Caligus ocyurus</tp:taxon-name></italic> by the shape of the cephalothoracic shield, which is clearly ellipsoidal with curved lateral margins in <italic><tp:taxon-name>Caligus evelynae</tp:taxon-name></italic> sp. n. (see <xref ref-type="fig" rid="F1">Fig. 1A</xref>) and it is rectangular with straight lateral margins in <italic><tp:taxon-name>Caligus ocyurus</tp:taxon-name></italic> (<xref ref-type="bibr" rid="B4">Cressey 1991</xref>, fig. 127). In <italic><tp:taxon-name>Caligus evelynae</tp:taxon-name></italic> sp. n., the basipodal segment of leg 1 lacks a large medial protuberance present in <italic><tp:taxon-name>Caligus ocyurus</tp:taxon-name></italic> (<xref ref-type="bibr" rid="B4">Cressey 1991</xref>, fig. 131). The sternal furca is clearly different in both species; tines are straight, relatively long, widely separated, and distally tapered in <italic><tp:taxon-name>Caligus ocyurus</tp:taxon-name></italic> (<xref ref-type="bibr" rid="B4">Cressey 1991</xref>, fig. 130) whereas they are shorter, more robust, incurved and distally rounded in <italic><tp:taxon-name>Caligus evelynae</tp:taxon-name></italic>. The maxillule is slender in the new species vs. a stronger, more robust condition in <italic><tp:taxon-name>Caligus ocyurus</tp:taxon-name></italic> (<xref ref-type="bibr" rid="B4">Cressey 1991</xref>, fig. 129c). The armature of leg 4 is different; distal elements differ in length and proportion in both species; the size of the short outermost element is about 1/3 the length of the medial element, which in turn is about half the length of the innermost element; this pattern differs in <italic><tp:taxon-name>Caligus evelynae</tp:taxon-name></italic> sp. n., in which the shortest element is about half the length of the <!--PageBreak-->medial one and this is about 0.75 times as long as the innermost element. In <italic><tp:taxon-name>Caligus ocyurus</tp:taxon-name></italic> the male genital somite is as long as wide, with protuberant lateral margins (<xref ref-type="bibr" rid="B4">Cressey 1991</xref>, fig. 135), whereas in the new species this somite is longer than wide with weakly produced lateral margins. The male antenna is described as bifid by <xref ref-type="bibr" rid="B4">Cressey (1991)</xref> and it is not bifid in the new species. Also, the size and position of the pads differ in the new species (see <xref ref-type="fig" rid="F3">Fig. 3B</xref> vs <xref ref-type="bibr" rid="B4">Cressey 1991</xref>, fig. 136); particularly, the new species has a longitudinal adhesion pad along the inner margin whereas this margin is smooth in <italic><tp:taxon-name>Caligus ocyurus</tp:taxon-name></italic> (<xref ref-type="bibr" rid="B4">Cressey 1991</xref>, fig. 136).</p><p>Following <xref ref-type="bibr" rid="B4">Cressey’s (1991)</xref> criteria, these three species can be separated from the other known <italic><tp:taxon-name>Caligus</tp:taxon-name></italic> species of the Gulf of Mexico and Caribbean Sea by the following characters. The structure and armature of the exopod of the fourth leg with a 2-segmented exopod bearing 5 spines is a character shared by at least 11 species of the genus in this region (<xref ref-type="bibr" rid="B4">Cressey 1991</xref>). This group of species can be distinguished from C. <italic>asperimanus</italic> Pearse, 1951,<italic> C. berychis</italic> Wilson, 1935,<italic> C. bonito</italic> Wilson, 1905,<italic> C. haemulonis</italic> Krøyer, 1863,<italic> C. mutabilis</italic> Wilson, 1905, and C. <italic>suffuscus</italic> Wilson, 1913in having short setules along the outer margin of the second leg endopod instead of patches of spinules. This group of species can be distinguished from the remaining 6 other species with setules on the second leg endopodal segments as follows: the female <italic><tp:taxon-name>Caligus chelifer</tp:taxon-name></italic> Wilson, 1905has a 2-segmented abdomen and very short lateral setae on the exopod of leg 1, vs. a 1-segmented female abdomen and relatively longer setae on the leg 1 exopod; <italic><tp:taxon-name>Caligus praetextus</tp:taxon-name></italic> Bere, 1936bears unique “hooded” distal spines on the exopod of leg 1, and two of the terminal elements of leg 4 are equally long, about half the length of the inner element, <italic><tp:taxon-name>Caligus afurcatus</tp:taxon-name></italic> Wilson, 1913has also two equal terminal elements on leg 4, reduced caudal rami, relatively short lateral seta of the distal exopodal segment of leg 1, a reduced sternal furca, and a relatively long outer spine on the first exopodal segment of leg 2; in C. <italic>rufimaculatus</italic> Wilson, 1905the sternal furca tines are clearly spatulate, with an enlarged distal margin, caudal rami only slightly longer than wide, <italic><tp:taxon-name>Caligus productus</tp:taxon-name></italic> Dana, 1852lacks medial lateral setae on leg 1 and has no accessory spines on leg 1 exopod.</p><p>Overall, the main character distinguishing the new species, <italic><tp:taxon-name>Caligus evelynae</tp:taxon-name></italic>, is the peculiarly strong, irregular undulation of the genital complex; another species with a genital complex bearing undulated margins reported in the region is <italic><tp:taxon-name>Caligus undulatus</tp:taxon-name></italic> Shen and Li, 1959 (<xref ref-type="bibr" rid="B16">Suárez-Morales et al. in press</xref>), but in this species the first leg has a different armature, with four distal elements, the genital complex is trapezoidal vs. a subrectangular shape in the new species; the abdomen is shorter in <italic><tp:taxon-name>Caligus evelynae</tp:taxon-name></italic> (30% length of genital complex), whereas in <italic><tp:taxon-name>Caligus undulatus</tp:taxon-name></italic> the abdomen is clearly longer (67%). Also, undulation in <italic><tp:taxon-name>Caligus undulatus</tp:taxon-name></italic> is relatively shallow and regular, contrasting with the pattern found in <italic><tp:taxon-name>Caligus evelynae</tp:taxon-name></italic>. This species was originally described from specimens in plankton samples from China (<xref ref-type="bibr" rid="B12">Shen and Li 1959</xref>) and has been recorded only from the water column, hosts remain unknown (<xref ref-type="bibr" rid="B17">Venmathi Maran and Ohtsuka 2008</xref>). Other species of <italic><tp:taxon-name>Caligus</tp:taxon-name></italic> with an undulate or rugose genital complex are <italic><tp:taxon-name>Caligus lobodes</tp:taxon-name></italic> (Wilson, 1911) and <italic><tp:taxon-name>Caligus rugosus</tp:taxon-name></italic> Shiino, 1959. The new species differs from the former in the body shape, which is quite different, the genital complex is trapezoidal and the<!--PageBreak--> abdomen is as wide as the genital complex; lobes are symmetrical, lunules are widely separated from each other and it has a forked maxillular process (Wilson 1911), thus differing from the pattern described for <italic><tp:taxon-name>Caligus evelynae</tp:taxon-name></italic>. In <italic><tp:taxon-name>Caligus rugosus</tp:taxon-name></italic> the genital complex is also irregularly lobulated but it is produced posteriorly, forming large posterolateral processes which are absent in the new species. Also, the sternal furca has very wide, wing-like tines (<xref ref-type="bibr" rid="B13">Shiino 1959</xref>, <xref ref-type="fig" rid="F1">fig. 1G</xref>) <italic>vs</italic>. regular, slender tines in <italic><tp:taxon-name>Caligus evelynae</tp:taxon-name></italic>.</p><p>It is interesting to point out that these three very similar species of <italic><tp:taxon-name>Caligus</tp:taxon-name></italic> (<italic><tp:taxon-name>Caligus xystercus</tp:taxon-name></italic>, <italic><tp:taxon-name>Caligus ocyurus</tp:taxon-name></italic>, <italic><tp:taxon-name>Caligus evelynae</tp:taxon-name></italic>) appear to be restricted to the Northwestern Atlantic (<xref ref-type="bibr" rid="B4">Cressey 1991</xref>) following the pattern described by <xref ref-type="bibr" rid="B7">Ho and Lin (2003)</xref> in reference to another group of Old World species of <italic><tp:taxon-name>Caligus</tp:taxon-name></italic> with a well-defined geographic affinity. This criterion motivated their revision of New World records of these Old World species and the naming of a new species from the Caribbean Sea, which was formerly identified as <italic><tp:taxon-name>Caligus epinepheli</tp:taxon-name></italic> Yamaguti, 1936 by <xref ref-type="bibr" rid="B4">Cressey (1991)</xref>. Hence, it appears that this group of related species from the Gulf and the Caribbean basins, in which we include also <italic><tp:taxon-name>Caligus rufimaculatus</tp:taxon-name></italic>, are probably restricted to this region. Based on the available data, there are about 31 nominal species of <italic><tp:taxon-name>Caligus</tp:taxon-name></italic> known in the Gulf of Mexico and the Caribbean (<xref ref-type="bibr" rid="B19">Wilson 1913</xref>; <xref ref-type="bibr" rid="B4">Cressey 1991</xref>; Bunkley-Williams and Williams 1994; <xref ref-type="bibr" rid="B1">Álvarez-León 2009</xref>; <xref ref-type="bibr" rid="B14">Suárez-Morales et al. 1998</xref>, <xref ref-type="bibr" rid="B15">2003</xref>, in press). Only a few of them are known to be restricted to this geographic region, including <italic><tp:taxon-name>Caligus xystercus</tp:taxon-name></italic>, <italic><tp:taxon-name>Caligus ocyurus</tp:taxon-name></italic>, <italic><tp:taxon-name>Caligus kabatae</tp:taxon-name></italic> Cressey, 1991, <italic><tp:taxon-name>Caligus pomacentrus</tp:taxon-name></italic> Cressey, 1991, <italic><tp:taxon-name>Caligus cresseyi</tp:taxon-name></italic> Ho and Lin, 2003, and probably the new species, <italic><tp:taxon-name>Caligus evelynae</tp:taxon-name></italic>. More taxonomical surveys are yet to be developed in order to reveal more of the potentially highly diverse caligid fauna in the region.</p></tp:treatment-sec><ref-list><ref id="B4"><mixed-citation xmlns:xlink="http://www.w3.org/1999/xlink" xlink:type="simple"><person-group><name name-style="western"><surname>Cressey</surname><given-names>R</given-names></name></person-group> (<year>1991</year>)<article-title> Parasitic copepods from the Gulf of Mexico and Caribbean Sea. III. <italic>Caligus</italic>.</article-title><source>Smithsonian Contributions to Zoology </source><volume>497</volume>: <fpage>1</fpage>-<lpage>53</lpage>. doi: <ext-link ext-link-type="uri" xlink:href="http://dx.doi.org/10.5479/si.00810282.497" xlink:type="simple">10.5479/si.00810282.497</ext-link></mixed-citation></ref><ref id="B16"><mixed-citation xmlns:xlink="http://www.w3.org/1999/xlink" xlink:type="simple"><person-group><name name-style="western"><surname>Suárez-Morales</surname><given-names>E</given-names></name><name name-style="western"><surname>Kim</surname><given-names>IH</given-names></name><name name-style="western"><surname>Escamilla</surname><given-names>JB</given-names></name></person-group> (<year>in press</year>)<source> On some caligids (Copepoda, Caligidae) from the plankton of a coastal lagoon of the Gulf of Mexico with description of a new species of <italic>Metacaligus</italic>. Zoological Studies 51.</source></mixed-citation></ref><ref id="B12"><mixed-citation xmlns:xlink="http://www.w3.org/1999/xlink" xlink:type="simple"><person-group><name name-style="western"><surname>Shen</surname><given-names>CJ</given-names></name><name name-style="western"><surname>Li</surname><given-names>HL</given-names></name></person-group> (<year>1959</year>)<article-title> Parasitic copepods from fishes of China. IV. Caligoida, Caligidae (3).</article-title><source>Acta Zoologica Sinica </source><volume>11</volume>: <fpage>12</fpage>-<lpage>20</lpage>.</mixed-citation></ref><ref id="B17"><mixed-citation xmlns:xlink="http://www.w3.org/1999/xlink" xlink:type="simple"><person-group><name name-style="western"><surname>Venmathi Maran</surname><given-names>BA</given-names></name><name name-style="western"><surname>Ohtsuka</surname><given-names>S</given-names></name></person-group> (<year>2008</year>)<source> Descriptions of caligiform copepods in plankton samples collected from East Asia: accidental occurrences or a new mode of life cycles? Plankton Benthos Research 3: 202–215. </source>doi: <ext-link ext-link-type="uri" xlink:href="http://dx.doi.org/10.3800/pbr.3.202" xlink:type="simple">10.3800/pbr.3.202</ext-link></mixed-citation></ref><ref id="B13"><mixed-citation xmlns:xlink="http://www.w3.org/1999/xlink" xlink:type="simple"><person-group><name name-style="western"><surname>Shiino</surname><given-names>SM</given-names></name></person-group> (<year>1959</year>)<article-title> Ostpazifische parasitierende Copepoden.</article-title><source>Reports of the Faculty of Fisheries of the Prefectural University of Mie </source><volume>3</volume>: <fpage>267</fpage>-<lpage>333</lpage>.</mixed-citation></ref><ref id="B7"><mixed-citation xmlns:xlink="http://www.w3.org/1999/xlink" xlink:type="simple"><person-group><name name-style="western"><surname>Ho</surname><given-names>JS</given-names></name><name name-style="western"><surname>Lin</surname><given-names>CL</given-names></name></person-group> (<year>2003</year>)<article-title> Solution to the taxonomic confusion surrounding <italic>Caligus epinepheli</italic> Yamaguti, a caligid copepod (Siphonostomatoida) parasitic on marine fishes.</article-title><source>Zoological Studies </source><volume>42</volume>: <fpage>268</fpage>-<lpage>283</lpage>.</mixed-citation></ref><ref id="B19"><mixed-citation xmlns:xlink="http://www.w3.org/1999/xlink" xlink:type="simple"><person-group><name name-style="western"><surname>Wilson</surname><given-names>CB</given-names></name></person-group> (<year>1913</year>)<article-title> Crustacean parasites of West Indian fishes and land crabs, with descriptions of new genera and species.</article-title><source>Proceedings of the US National Museum </source><volume>44</volume>: <fpage>189</fpage>-<lpage>277</lpage>. doi: <ext-link ext-link-type="uri" xlink:href="http://dx.doi.org/10.5479/si.00963801.44-1950.189" xlink:type="simple">10.5479/si.00963801.44-1950.189</ext-link></mixed-citation></ref><ref id="B1"><mixed-citation xmlns:xlink="http://www.w3.org/1999/xlink" xlink:type="simple"><person-group><name name-style="western"><surname>Álvarez-León</surname><given-names>R</given-names></name></person-group> (<year>2009</year>)<article-title> Asociaciones y patologías en los crustáceos dulceacuícolas, estuarinos y marinos de Colombia: aguas libres y controladas.</article-title><source>Revista de la Academia Colombiana de Ciencias </source><volume>33</volume>: <fpage>129</fpage>-<lpage>144</lpage>.</mixed-citation></ref><ref id="B14"><mixed-citation xmlns:xlink="http://www.w3.org/1999/xlink" xlink:type="simple"><person-group><name name-style="western"><surname>Suárez-Morales</surname><given-names>E</given-names></name><name name-style="western"><surname>Kim</surname><given-names>IH</given-names></name><name name-style="western"><surname>López-Salgado</surname><given-names>I</given-names></name></person-group> (<year>1998</year>)<article-title> An illustrated record and range extension of <italic>Caligus chelifer</italic> (Copepoda, Siphonostomatoida) in the Gulf of Mexico.</article-title><source>Gulf Research Reports </source><volume>10</volume>: <fpage>57</fpage>-<lpage>60</lpage>.</mixed-citation></ref><ref id="B15"><mixed-citation xmlns:xlink="http://www.w3.org/1999/xlink" xlink:type="simple"><person-group><name name-style="western"><surname>Suárez-Morales</surname><given-names>E</given-names></name><name name-style="western"><surname>Kim</surname><given-names>IH</given-names></name><name name-style="western"><surname>Escamilla-Sánchez</surname><given-names>JB</given-names></name></person-group> (<year>2003</year>)<article-title> An illustrated record and complementary description of <italic>Caligus rufimaculatus</italic>Wilson (Copepoda, Siphonostomatoida) from Mexico.</article-title><source>Caribbean Journal of Science </source><volume>39</volume>: <fpage>151</fpage>-<lpage>154</lpage>.</mixed-citation></ref></ref-list></tp:taxon-treatment>
